# Supplementary material for: Reflecting on motivations: How reasons to publish affect research behaviour in astronomy
Source: PLoS One. 2023 Apr 6;18(4):e0281613. doi: 10.1371/journal.pone.0281613 (PMC10079119; doi:10.1371/journal.pone.0281613)
Supplement: S1 File — (ZIP) [file pone.0281613.s005.zip]

Archive with 3 entries (3 files):
- Heuritsch_Survey2021_DATA.sav
- Heuritsch_Survey2021_Flowchart.jpg
- Heuritsch_Survey2021_Questions&Items.xlsx
