# Supplementary material for: Reflecting on motivations: How reasons to publish affect research behaviour in astronomy
Source: PLoS One. 2023 Apr 6;18(4):e0281613. doi: 10.1371/journal.pone.0281613 (PMC10079119; doi:10.1371/journal.pone.0281613)
Supplement: S1 File — (ZIP) [file pone.0281613.s005.zip › Heuritsch_Survey2021_Questions&Items.xlsx]

## Sheet: 1.General-Questions
Variable	Name	Code	Type (Choice)	Question#	Question	Answer (Options)
	G00Q40			1.	Are you an astronomer active in research?
V8	G00Q40_SQ01	DUMMY: 1:"Yes", 0:"not selected"	Multiple			Yes, as part of my occupation
V9	G00Q40_SQ02	DUMMY: 1:"Yes", 0:"not selected"	Multiple			Yes, in retirement
V10	G00Q40_SQ03	DUMMY: 1:"Yes", 0:"not selected"	Multiple			No, I am not active in research
V11	G00Q40_SQ04	DUMMY: 1:"Yes", 0:"not selected"	Multiple			No, I am not an astronomer
V12	G00Q40_other	FREE TEXT	Multiple			Other
V13	G00Q41	NUMBER: Years	FREE TEXT: NUMBER	2.	How many years have you been doing research (including PhD years)?
	G00Q46			3.	Which is the sub-discipline you are currently working in?
V14	G00Q46_SQ01	DUMMY: 1:"Yes", 0:"not selected"	Multiple			Fundamental Astronomy
V15	G00Q46_SQ02	DUMMY: 1:"Yes", 0:"not selected"	Multiple			Facilities, Technologies and Data Science
V16	G00Q46_SQ03	DUMMY: 1:"Yes", 0:"not selected"	Multiple			Education, Outreach and Heritage
V17	G00Q46_SQ04	DUMMY: 1:"Yes", 0:"not selected"	Multiple			High Energy Phenomena and Fundamental Physics
V18	G00Q46_SQ05	DUMMY: 1:"Yes", 0:"not selected"	Multiple			Sun and Heliosphere
V19	G00Q46_SQ06	DUMMY: 1:"Yes", 0:"not selected"	Multiple			Planetary Systems and Astrobiology
V20	G00Q46_SQ07	DUMMY: 1:"Yes", 0:"not selected"	Multiple			Stars and Stellar Physics
V21	G00Q46_SQ08	DUMMY: 1:"Yes", 0:"not selected"	Multiple			Interstellar Matter and Local Universe
V22	G00Q46_SQ09	DUMMY: 1:"Yes", 0:"not selected"	Multiple			Galaxies and Cosmology
V23	G00Q40a			4.	Do you primarily work for an academic institution?
		AO01	Single			Yes
		AO02	Single			No
V24	G00Q40a0			5.	Does your work for the non-academic institution involve research?
		AO01	Single			Yes
		AO02	Single			No
V25	G01Q40aa			6.	Are you also employed by and/ or affiliated with a non-academic institution which conducts research in astronomy?
		AO01	Single			Yes, which involves research
		AO02	Single			Yes, which doesn't involve research
		AO03	Single			No
V26	G01Q40ab			7.	Are you also employed by and/ or affiliated with an academic institution?
		AO01	Single			Yes, which involves research
		AO02	Single			Yes, which doesn't involve research
		AO03	Single			No
273	VarEmp	0	Single	Selbst erstellt	Questions 4-7	Other: Entweder NICHT active astronomer as part of occupation oder nicht active in research oder in retirement
		1				Primary Work: Academic, NO non-academic affiliation
		2				Primary Work: Academic, + non-academic affiliation (no research)
		3				Primary Work: Academic, + non-academic affiliation (research)
		4				Primary Work: Non-Academic (research), NO academic affiliation
		5				Primary Work: Non-Academic (research), + academic affiliation (no research)
		6				Primary Work: Academic, + Non-Academic (no research)
		7				Primary Work: Non-Academic (research), + academic affiliation (research)
V27	G00Q40a0a_SQ01	DUMMY: 1:"Yes", 0:"not selected"	Multiple	8.	The academic institution you work for will be referred to as your ""primary institution"" throughout the survey.	Okay, I understand
V28	G00Q40a0b_SQ01	DUMMY: 1:"Yes", 0:"not selected"	Multiple	9.	The non-academic institution you work for will be referred to as your ""primary institution"" throughout the survey.	Okay, I understand
V29	G00Q40a0c_SQ01	DUMMY: 1:"Yes", 0:"not selected"	Multiple	10.	Thank you very much for your replies. The survey will end here for you.This is because your work at a non-academic institution does not involve research and you do not do research for an academic institution"	Okay, I understand
V30	G00Q40a0d_SQ01	DUMMY: 1:"Yes", 0:"not selected"	Multiple	11.	Thank you very much for your replies. The survey will end here for you.This is because you are not an astronomer active in research.	Okay, I understand
V31	G00Q42	0	Single	12	What describes your current position best?	BSc/MSc Student
		1	Single			PhD candidate
		2	Single			Postdoc/ Research Associate
		3	Single			Assistant professor
		4	Single			Associate professor
		5	Single			Full professor
V32	G00Q42_other	98: FREE TEXT	Single			Other
V33	G00Q42aa	FREE TEXT	FREE TEXT	13	What's the name of the primary academic institution that you are affiliated with?
V34	G00Q42ab	1	Single	14.	What organizational type describes best the non-academic institution that you do research for?	Space Agency
		2	Single			Astronomical Society/ Association
		3	Single			National Academy
		4	Single			Observatory or Telescope (incl. Control and Monitor Centers)
		5	Single			National Research Institute
		6	Single			Intergovernmental Research Institute
		7	Single			International Governmental Organization
		8	Single			Funding Agency
		9	Single			Private Company
		10				Joint Research Venture
		11				Private Non-Profit Organizations
		12				Other Publicly Funded Non-University Research Organization
V35	G00Q42ab_other	98: FREE TEXT				Other
V36	G00Q42ab2	FREE TEXT	FREE TEXT	15.	What's the name of the non-academic institution that you work for?
	G00Q49			16.	How long have you been working in your current primary institution?
V37	G00Q49_SQ01	NUMBER: Years	FREE TEXT: NUMBER			Years:
V38	G00Q49_SQ02	NUMBER: Months	FREE TEXT: NUMBER			Months:

## Sheet: 2.Research-Tasks
Variable	Name	Code	Type (Choice)	Question#	Question	Answer (Options)
	G00Q47			17	Which of these tasks does your research involve:
V39	G00Q47_SQ01	DUMMY: 1:"Yes", 0:"not selected"	Multiple			I obtain data from observations I am involved in
V40	G00Q47_SQ02		Multiple			I obtain data from data archives
V41	G00Q47_SQ03		Multiple			I write reduction code for data analysis
V42	G00Q47_SQ04		Multiple			I use reduction code for data analysis
V43	G00Q47_SQ05		Multiple			I write code for simulations of astronomical phenomena
V44	G00Q47_SQ06		Multiple			I publish my work in scientific journal articles (papers)
V45	G00Q47_SQ07		Multiple			I am involved in instrumentation
V46	G00Q47_SQ08		Multiple			None of the above
V47	G00Q48a	NUMBER: Hours	FREE TEXT: NUMBER	18	On average, how many hours a week do you spend on your job* in total?
V48	G00Q48b_SQ01	NUMBER: %	FREE TEXT: NUMBER	19	Out of these hours, how much time do you spend on …	... teaching (in %):
V49	G00Q48b_SQ02	NUMBER: %	FREE TEXT: NUMBER			... research (in %):
V50	G00Q48b_SQ03	NUMBER: %	FREE TEXT: NUMBER			... managerial tasks (incl. supervision of [PhD] students; in %):
V51	G00Q48b_SQ04	NUMBER: %	FREE TEXT: NUMBER			... instrument building (in %)
V52	G00Q48b_SQ05	NUMBER: %	FREE TEXT: NUMBER			... other tasks (in %)
V53	G03Q09	10	Single	20	How many papers have you published as first or co-author during the past 5 years approximately?	My first paper is currently in the submission process
		11				0
		12				1-5
		13				6-10
		14				11-20
V54	G03Q09_other	98 FREE TEXT: NUMBER				[Other:]: >20 (Please specify):
274	VarPapersNumb	10	Single	Selbst erstellt	Question 20	My first paper is currently in the submission process
		11				0 papers
		12				1-5 papers
		13				6-10 papers
		14				11-20 papers
		21				21-30 papers
		22				31-40 papers
		23				41-50 papers
		24				51-60 papers
		25				61-70 papers
		26				71-80 papers
		27				81-90 papers
		28				91-100 papers
		29				>100 papers
274	PapersNumb Dummy	PapersNumb_Dummy1	DUMMY	Selbst erstellt	Question 20	My first paper is currently in the submission process
		PapersNumb_Dummy2				0 papers
		PapersNumb_Dummy3				1-5 papers
		PapersNumb_Dummy4				6-10 papers
		PapersNumb_Dummy5				11-20 papers
		PapersNumb_Dummy6				21-30 papers
		PapersNumb_Dummy7				31-40 papers
		PapersNumb_Dummy8				41-50 papers
		PapersNumb_Dummy9				51-60 papers
		PapersNumb_Dummy10				61-70 papers
		PapersNumb_Dummy11				71-80 papers
		PapersNumb_Dummy12				81-90 papers
		PapersNumb_Dummy13				91-100 papers
		PapersNumb_Dummy14				>100 papers
V55	G03Q10	1	Single	21	Have you applied for telescope time in the past 5 years?	Yes
		2				No
V56	G03Q11	1	Single	22	Have you applied for an external grant in the past 5 years?	Yes
		2	Single			No

## Sheet: 3.Motivations
ALL THE QUESTIONS ON THIS TAB WERE DRAFTED BY ME ---------------------------------------------------------------
Variable	Name	Code	Type (Choice)	Question#	Question	Answer (Options)
	G01Q01			23	How important were the following motivational factors for you to become an astronomer?
V57	G01Q01_SQ01	1=Strongly Disagree - 5=Strongly Agree	Matrix			Out of curiosity
V58	G01Q01_SQ02		Matrix			I needed a job
V59	G01Q01_SQ03		Matrix			My goal is to find out more about the laws that govern the universe
V60	G01Q01_SQ04		Matrix			I enjoy the process of gaining insight in astronomical phenomena
V61	G01Q01_SQ05		Matrix			Astronomy is a prestigious field in science
V62	G01Q01_SQ06		Matrix			Being a scientist is a prestigious job
V63	G01Q01_SQ07		Matrix			I like the intellectual challenge
V64	G01Q01_SQ08		Matrix			I find basic research more gratifying than the sometimes more profit-oriented activities in other natural sciences
	G01Q02			24	What do you find most rewarding about your work?
V65	G01Q02_1	<jeweiliger Antwort Code>	RANK
V66	G01Q02_2	<jeweiliger Antwort Code>	RANK
V67	G01Q02_3	<jeweiliger Antwort Code>	RANK
		1				Enjoying the process of finding truths about the universe
		2				Receiving praise from a colleague/ my supervisor
		3				Making incremental steps in building up knowledge
		4				Making groundbreaking steps in building up knowledge
		5				Winning scientific prizes
		6				Receiving a job promotion (a more senior job title)
		7				Receiving a salary raise
		8				Getting a paper published
	G01Q03			25	What are your 3 main criteria for choosing a research topic? The topic …
V68	G01Q03_1	<jeweiliger Antwort Code>	RANK
V69	G01Q03_2	<jeweiliger Antwort Code>	RANK
V70	G01Q03_3	<jeweiliger Antwort Code>	RANK
		1				... interests me
		2				... may bring important insights that will push knowledge forward
		3				... promises a high chance for a publication
		4				... is considered a "hot" topic
		5				... promises a long-term perspective in the field
		6				... fits with my previous research
		7				... promises intellectual impact on the community
		8				... promises more job security

## Sheet: 4.Publication-Culture
Variable	Name	Code	Type (Choice)	Question#	Question	Answer (Options)
	G02Q04			26	What are your personal drivers to publish papers?
V71	G02Q04_SQ02	1=Strongly Disagree - 5=Strongly Agree	Matrix			Publishing is important to share results with the community
V72	G02Q04_SQ05		Matrix			I feel ashamed if I don’t publish
V73	G02Q04_SQ03		Matrix			Publishing is a requirement from my job
V74	G02Q04_SQ01		Matrix			Publishing enhances my career prospects
V75	G02Q04_SQ04		Matrix			I enjoy the review process
V76	G02Q04_SQ09		Matrix			Publishing my results makes me proud of myself
V77	G02Q04_SQ07		Matrix			Writing results down has personal significance to me
V78	G02Q04_SQ06		Matrix			Publishing increases my reputation as a scientist
V79	G02Q04_SQ08		Matrix			I enjoy the process of writing a paper
	G02Q06a			27 || VAR 80-100	Please indicate to what extent you agree/ disagree with the following statements:
V80	G02Q06a_SQ02	1=Strongly Disagree - 5=Strongly Agree; NA	Matrix			Publication of scientific articles is the most important aspect of my work
V81	G02Q06a_SQ04		Matrix			The number of scientific publications contributes to my status
V82	G02Q06a_SQ05		Matrix			I experience my colleagues’ assessment of me on the basis of my publications as stressful
V84	G02Q06a_SQ07		Matrix			Publication pressure puts pressure on relationships with fellow-researchers
V85	G02Q06a_SQ12		Matrix			In my opinion the pressure to publish scientific articles has become too high
V87	G02Q06a_SQ14		Matrix			My colleagues judge me mainly on the basis of my publications
V90	G02Q06a_SQ17		Matrix			I cannot confide innovative research proposals to my colleagues
V91	G02Q06b_SQ01		Matrix			Without publication pressure, my scientific output would be of higher quality
V93	G02Q06b_SQ08		Matrix			Publication pressure results in me publishing more without it compromising the quality of my scientific work							Reverse coded after Review Round 1 (18.10.21)
V94	G02Q06b_SQ09		Matrix			I suspect that publication pressure leads some colleagues (whether intentionally or not) to fabricate data
V96	G02Q06b_SQ11		Matrix			Publication pressure leads to serious worldwide doubts about the validity of research results
V97	G02Q06b_SQ18		Matrix			Publication pressure harms science
V98	G02Q06b_SQ19		Matrix			Without publication pressure, I would invest more time into publishing ancillary & meta data
V100	G02Q06b_SQ21		Matrix			Without publication pressure I would spend more time on writing my publication in a clearly understandable and replicable way
V83	G02Q06a_SQ06	REVERSE: 1=Strongly Agree - 5=Strongly Disagree; NA	Matrix			I experience the publication criteria formulated by my university for my appointment or reappointment as professor as a stimulus
V86	G02Q06a_SQ13		Matrix			The competitive scientific climate stimulates me to publish more
V88	G02Q06a_SQ15		Matrix			In spite of the pressure to publish, I enjoy investing in other activities that I feel complement research
V89	G02Q06a_SQ16		Matrix			In my experience, professors maintain their teaching skills well, despite publication pressure
V92	G02Q06b_SQ03		Matrix			My scientific publications contribute to better (future) astronomy
V95	G02Q06b_SQ10		Matrix			The validity of astronomy literature is increased by the publication pressure in academia
V99	G02Q06b_SQ20		Matrix			In spite of the pressure to publish, I take the time to make my reduction algorithm available and usable for other researchers
V101	G02Q07	1	Single	28	How often do you feel pressure to publish?	Never
		1				Very rarely
		2				Rarely
		3				Regularly
		4				Often
		5				Very often
V102	G02Q08_SQ01	DUMMY: 1:"Yes", 0:"not selected"	Multiple	29	What is the source of that pressure? I feel publication pressure, because …	... I need to meet my supervisor’s/ boss’s expectations
V103	G02Q08_SQ02		Multiple			... I need to boost my publication record for increasing my career chance
V104	G02Q08_SQ03		Multiple			... publishing gives me a sense of accomplishment
V105	G02Q08_SQ04		Multiple			... I need to earn prestige
V106	G02Q08_SQ05		Multiple			... I need to avoid failure
V107	G02Q08_SQ06		Multiple			... of the need to publish first
V108	G02Q08_SQ07		Multiple			... only getting results out will push knowledge forward
V109	G02Q08_SQ08		Multiple			... I need to maintain credibility as a scientist
V110	G02Q08_SQ09		Multiple			... of the policies of my institute
V111	G02Q05_SQ01	1=Strongly Disagree - 5=Strongly Agree; NA	Matrix	30	How do you feel when you don’t publish the amount of papers that you aimed to publish?	I feel ashamed
V112	G02Q05_SQ02					I feel like I am not a good researcher
V113	G02Q05_SQ03					I feel like I am not doing a good job
V114	G02Q05_SQ04					I feel worthless
V115	G02Q05_SQ05					I am worried that it will negatively impact my career prospects
V116	G02Q05_SQ06					That’s the risk of research that sometimes you are stuck, so I don’t feel any negative emotions
V117	G02Q05_SQ07					I feel disappointed that I cannot share any new insights with my community
V118	G02Q05_SQ08					I am worried that it will negatively impact my research track record
V119	G02Q05_SQ09					I am worried that it will decrease my chances for receiving external grants
V120	G02Q05_SQ10					I am worried that it will decrease my chances for receiving telescope time
SOURCE(S):
Tijdink2014_Article_TheAssessmentOfPublicationPres.pdf

## Sheet: 6.RC_Resource-Allocation
Organizational Justice: Resource Allocation
Variable	Name	Code	Type (Choice)	Question#	Question	Answer (Options)
The following items refer to resource allocation decisions made in your primary institution that affect you. When you think of resources, think of things like salaries, office space, staff support, leaves, protected time for research, new positions, infrastructure, promotions, tenure, leadership roles and so on. To what extent do you agree/disagree that in the past 3 years (or less if you have no…
	G05_Q13			32
V129	G05Q13a_SQ01	1=Strongly Disagree - 5=Strongly Agree	Matrix		Resource allocation in your institution has reflected…	... your effort in your work
V130	G05Q13a_SQ02					... your contributions to the institution
V131	G05Q13a_SQ03					... your accomplishments in your career
V132	G05Q13b_SQ01	1=Strongly Disagree - 5=Strongly Agree	Matrix		I experience resource allocation in my institution as fair
V133	G05Q13b_SQ02	REVERSE: 1=Strongly Agree - 5=Strongly Disagree	Matrix		In my opinion, the allocation of resources in my institution is mostly based on improper preferential treatment
V134	G05Q13b_SQ03				In my opinion, the allocation of resources in my institution is mostly based on luck
V135	G05Q13c_SQ01	1=Strongly Disagree - 5=Strongly Agree	Matrix		Procedures for making decisions about resource allocation in your institution have been …	... free of bias
V136	G05Q13c_SQ02					... applied with consistency
V137	G05Q13c_SQ03					... based on accurate information
V138	G05Q13c_SQ04					... Ethical
V139	G05Q13c_SQ05					... well managed
V140	G05Q13c_SQ06					... based on merit
V141	G05Q13d_SQ01	1=Strongly Disagree - 5=Strongly Agree	Matrix		You had an influence in these decisions
V142	G05Q13d_SQ02				You (would) have been able to appeal these decisions

## Sheet: 7.RC_Peer-Review
Organizational Justice: Peer Review
Variable	Name	Code	Type (Choice)	Question#	Question	Answer (Options)
The following items refer to the peer review of your most recent manuscript submitted for publication. When you think of the review, consider the overall quality and the review process. To what extent do you agree that: To what extent do you agree/disagree that in the past 3 years (or less if you have not been there for 3 years):
	G07_Q15			33	The reviews were appropriate relative to …
V143	G07Q15a_SQ01	1=Strongly Disagree - 5=Strongly Agree	Matrix			... the effort you put into the manuscript
V144	G07Q15a_SQ02					... the quality of the manuscript
V145	G07Q15b_SQ01	1=Strongly Disagree - 5=Strongly Agree	Matrix		I experience the reviews as fair
V146	G07Q15b_SQ02	REVERSE: 1=Strongly Agree - 5=Strongly Disagree	Matrix		In my opinion, the acceptance or refusal of a manuscript is mostly based on improper preferential treatment
V147	G07Q15b_SQ03				In my opinion, the acceptance or refusal of a manuscript is mostly based on luck
V148	G07Q15c_SQ01	1=Strongly Disagree - 5=Strongly Agree	Matrix		The review process was …	... free of bias
V149	G07Q15c_SQ02					... applied with consistency
V150	G07Q15c_SQ03					... based on accurate information
V151	G07Q15c_SQ04					... Ethical
V152	G07Q15c_SQ05					... well managed
V153	G07Q15c_SQ06					... based on merit
V154	G07Q15d_SQ01	1=Strongly Disagree - 5=Strongly Agree	Matrix		You (would) have been able to appeal the review decision
V155	G07Q15d_SQ02				The review process was typical of reviews you have received in the past 3 years

## Sheet: 8.RC_Grant-App
Organizational Justice: Grant Application
Variable	Name	Code	Type (Choice)	Question#	Question	Answer (Options)
The following items refer to the review of your most recent extramural grant application. When you think of the review, consider the overall quality of the review and the review process. To what extent do you agree that:
	G08_Q16			34	The reviews were appropriate relative to …
V156	G08Q16a_SQ01	1=Strongly Disagree - 5=Strongly Agree	Matrix			... the effort you put into the application
V157	G08Q16a_SQ02					... the quality of your proposal
V158	G08Q16a_SQ03					... your research track record
V159	G08Q16b_SQ01	1=Strongly Disagree - 5=Strongly Agree	Matrix		I experience the reviews as fair
V160	G08Q16b_SQ02	REVERSE: 1=Strongly Agree - 5=Strongly Disagree			In my opinion, decisions on funding are mostly based on improper preferential treatment
V161	G08Q16b_SQ03				In my opinion, decisions on funding are mostly based on luck
V162	G08Q16c_SQ01	1=Strongly Disagree - 5=Strongly Agree	Matrix		The review process was …	... free of bias
V163	G08Q16c_SQ02					... applied with consistency
V164	G08Q16c_SQ03					... based on accurate information
V165	G08Q16c_SQ04					... Ethical
V166	G08Q16c_SQ05					... well managed
V167	G08Q16c_SQ06					... based on merit
V168	G08Q16d_SQ01	1=Strongly Disagree - 5=Strongly Agree	Matrix		You (would) have been able to appeal the review decision
V169	G08Q16d_SQ02				The review process was typical of reviews you have received in the past 3 years

## Sheet: 9.RC_Telescope-App
Organizational Justice: Telescope Application
Variable	Name	Code	Type (Choice)	Question#	Question	Answer (Options)
The following items refer to the review of your latest application for telescope time. When you think of the review, consider the overall quality of the review and the review process. To what extent do you agree that:
	G06_Q14			35	The reviews were appropriate relative to …
V170	G06Q14a_SQ01	1=Strongly Disagree - 5=Strongly Agree	Matrix			... the effort you put into the application
V171	G06Q14a_SQ02					... the quality of your proposal
V172	G06Q14a_SQ03					... your research track record
V173	G06Q14b_SQ01	1=Strongly Disagree - 5=Strongly Agree	Matrix		I experience the reviews as fair
V174	G06Q14b_SQ02	REVERSE: 1=Strongly Agree - 5=Strongly Disagree			In my opinion, the allocation of telescope is mostly based on improper preferential treatment
V175	G06Q14b_SQ03				In my opinion, the allocation of telescope is mostly based on luck
V176	G06Q14c_SQ01	1=Strongly Disagree - 5=Strongly Agree	Matrix		The review process was …	... free of bias
V177	G06Q14c_SQ02					... applied with consistency
V178	G06Q14c_SQ03					... based on accurate information
V179	G06Q14c_SQ04					... Ethical
V180	G06Q14c_SQ05					... well managed
V181	G06Q14c_SQ06					... based on merit
V182	G06Q14d_SQ01	1=Strongly Disagree - 5=Strongly Agree	Matrix		You (would) have been able to appeal the review decision
V183	G06Q14d_SQ02				The review process was typical of reviews you have received in the past 3 years

## Sheet: 10.RC_GenExp
ERI: Distributive Justice & Overcommitment
Variable	Name	Code	Type (Choice)	Scale	Question#	Question	Answer (Options)
V184	G09Q17_ERI01	1=Strongly Disagree - 5=Strongly Agree	Matrix	Effort (ERI1,short version)	36 || VAR 184-203	To what extent do you agree/ disagree with the following statements?	I have constant time pressure due to a heavy work load
V185	G09Q17_ERI02			Effort (ERI2,short version)			I have many interruptions and disturbances while performing my job
V186	G09Q17_ERI03			Effort (ERI3,short version)			Over the past few years, my job has become more and more demanding
V187	G09Q17_ERI04			Reward (ERI4,short version)			I receive the respect I deserve from my supervisor or a respective relevant person
V188	G09Q17_ERI05			Reward (ERI5,short version)			My job promotion prospects are good
V191	G09Q17_ERI08			Reward (ERI8,short version)			Considering all my efforts and achievements, I receive the respect and prestige I deserve at work
V192	G09Q17_ERI09			Reward (ERI9,short version)			Considering all my efforts and achievements, my job promotion prospects are adequate
V193	G09Q17_ERI10			Reward (ERI10,short version)			Considering all my efforts and achievements, my salary is adequate
V194	G09Q17_ERI11			Reward			My salary is fair compared to others who have similar work tasks
V195	G09Q17_OC01			OC1			I get easily overwhelmed by time pressures at work
V196	G09Q17_OC02			OC2			As soon as I get up in the morning I start thinking about work
V198	G09Q17_OC04			OC4			People close to me say I sacrifice too much for my job
V199	G09Q17_OC05			OC5			Work rarely lets me go, it is still on my mind when I go to bed
V200	G09Q17_OC06			OC6			If I postpone something at work that I was supposed to do today I'll have trouble sleeping at night
V202	G09Q17_OC08						I regularly contemplate leaving academia
V203	G09Q17_OC09						I regularly contemplate quitting my job
V189	G09Q17_ERI06	REVERSE: 1=Strongly Agree - 5=Strongly Disagree		Reward (ERI6,shortversion)			I have experienced or I expect to experience an undesirable change in my work situation
V190	G09Q17_ERI07			Reward (ERI7,short version)			My job security is poor
V197	G09Q17_OC03			OC3			After I finish my work day, I can easily relax and 'switch off' work
V201	G09Q17_OC07						I love my job
SOURCE(S):
ERI.pdf	(Effort-Reward Imbalance Questionnaire)

## Sheet: 11.&12.(Mis-)Behaviour
Variable	Name	Code	Type (Choice)	Question#	Question	Answer (Options)
Here we present 9 different forms of research behaviour. For each item, please answer the same 3 questions for the general situation in research in Astronomy as you experience it. Item 8 & 9 contain 4 questions. We are interested in your personal views and opinions. These may be based on direct experience, stories from colleagues and/or knowledge of the literature on research behavior. Please rem…
V204	G10Q24_SQ01	1=Very Low - 5=Very High	Matrix	37	ITEM 1: Inappropriate or careless peer review of papers or proposals	1 - How frequently does this form of research behavior happen in Astronomy?
V205	G10Q24_SQ02					2 - If it occurs, how impactful is it on the validity of the findings of the study at hand?
V206	G10Q24_SQ03					3 - If it occurs, how impactful is it on the resulting paper's ability to convey the research appropriately?
V207	G10Q25_SQ01	1=Very Low - 5=Very High	Matrix	38	ITEM 2: Not ensuring easy reproducibility when writing a paper	1 - How frequently does this form of research behavior happen in Astronomy?
V208	G10Q25_SQ02					2 - If it occurs, how impactful is it on the validity of the findings of the study at hand?
V209	G10Q25_SQ03					3 - If it occurs, how impactful is it on the resulting paper's ability to convey the research appropriately?
V210	G10Q26_SQ01	1=Very Low - 5=Very High	Matrix	39	ITEM 3: Spread study results over more papers than needed	1 - How frequently does this form of research behavior happen in Astronomy?
V211	G10Q26_SQ02					2 - If it occurs, how impactful is it on the validity of the findings of the study at hand?
V212	G10Q26_SQ03					3 - If it occurs, how impactful is it on the resulting paper's ability to convey the research appropriately?
V213	G10Q28_SQ01	1=Very Low - 5=Very High	Matrix	40	ITEM 4: Inadequate monitoring of research projects due to work overload	1 - How frequently does this form of research behavior happen in Astronomy?
V214	G10Q28_SQ02					2 - If it occurs, how impactful is it on the validity of the findings of the study at hand?
V215	G10Q28_SQ03					3 - If it occurs, how impactful is it on the resulting paper's ability to convey the research appropriately?
V216	G10Q29_SQ01	1=Very Low - 5=Very High	Matrix	41	ITEM 5: Cutting corners in a hurry to complete a project	1 - How frequently does this form of research behavior happen in Astronomy?
V217	G10Q29_SQ02					2 - If it occurs, how impactful is it on the validity of the findings of the study at hand?
V218	G10Q29_SQ03					3 - If it occurs, how impactful is it on the resulting paper's ability to convey the research appropriately?
V219	G10Q30_SQ01	1=Very Low - 5=Very High	Matrix	42	ITEM 6: Not sharing ancillary or meta data	1 - How frequently does this form of research behavior happen in Astronomy?
V220	G10Q30_SQ02					2 - If it occurs, how impactful is it on the validity of the findings of the study at hand?
V221	G10Q30_SQ03					3 - If it occurs, how impactful is it on the resulting paper's ability to convey the research appropriately?
V222	G10Q31_SQ01	1=Very Low - 5=Very High	Matrix	43	ITEM 7: Not sharing the reduction algorithm used for data analysis	1 - How frequently does this form of research behavior happen in Astronomy?
V223	G10Q31_SQ02					2 - If it occurs, how impactful is it on the validity of the findings of the study at hand?
V224	G10Q31_SQ03					3 - If it occurs, how impactful is it on the resulting paper's ability to convey the research appropriately?
V225	G10Q32_SQ01	1=Very Low - 5=Very High	Matrix	44	ITEM 8: Propose study questions solely because they are considered a 'hot' topic	1 - How frequently does this form of research behavior happen in Astronomy?
V226	G10Q32_SQ02					2 - If it occurs, how impactful is it on the validity of the findings of the study at hand?
V227	G10Q32_SQ03					3 - If it occurs, how impactful is it on the resulting paper's ability to convey the research appropriately?
V228	G10Q32_SQ04					4 - If it occurs, how impactful is it on ensuring that a diverse set of research questions are studied in Astronomy?
V229	G10Q33_SQ01	1=Very Low - 5=Very High	Matrix	45	ITEM 9: Not considering a study question because it isn't considered a 'hot' topic, even though it could be important for astronomy	1 - How frequently does this form of research behavior happen in Astronomy?
V230	G10Q33_SQ02					2 - If it occurs, how impactful is it on the validity of the findings of the study at hand?
V231	G10Q33_SQ03					3 - If it occurs, how impactful is it on the resulting paper's ability to convey the research appropriately?
V232	G10Q33_SQ04					4 - If it occurs, how impactful is it on ensuring that a diverse set of research questions are studied in Astronomy?
Here we present 9 different forms of research misbehaviour. For each item, please answer the same 3 questions for the general situation in research in Astronomy as you experience it. We are interested in your personal views and opinions. These may be based on direct experience, stories from colleagues and/or knowledge of the literature on research misbehavior. Please remember that answering hones…
V233	G10Q18_SQ01	1=Very Low - 5=Very High	Matrix	46	ITEM 1: Giving authorship credit to someone who has not contributed substantively to a manuscript	1 - How frequently does this form of research misbehavior happen in Astronomy?
V234	G10Q18_SQ02					2 - If it occurs, how impactful is it on the validity of the findings of the study at hand?
V235	G10Q18_SQ03					3 - If it occurs, how impactful is it on the resulting paper's ability to convey the research appropriately?
V236	G10Q19_SQ01	1=Very Low - 5=Very High	Matrix	47	ITEM 2: Denying authorship credit to someone who has contributed substantively to a manuscrip	1 - How frequently does this form of research misbehavior happen in Astronomy?
V237	G10Q19_SQ02					2 - If it occurs, how impactful is it on the validity of the findings of the study at hand?
V238	G10Q19_SQ03					3 - If it occurs, how impactful is it on the resulting paper's ability to convey the research appropriately?
V239	G10Q20_SQ01	1=Very Low - 5=Very High	Matrix	48	ITEM 3: Intentionally overlooking others’ use of flawed data or methods	1 - How frequently does this form of research misbehavior happen in Astronomy?
V240	G10Q20_SQ02					2 - If it occurs, how impactful is it on the validity of the findings of the study at hand?
V241	G10Q20_SQ03					3 - If it occurs, how impactful is it on the resulting paper's ability to convey the research appropriately?
V242	G10Q21_SQ01	1=Very Low - 5=Very High	Matrix	49	ITEM 4: Data fabrication and/ or falsification	1 - How frequently does this form of research misbehavior happen in Astronomy?
V243	G10Q21_SQ02					2 - If it occurs, how impactful is it on the validity of the findings of the study at hand?
V244	G10Q21_SQ03					3 - If it occurs, how impactful is it on the resulting paper's ability to convey the research appropriately?
V245	G10Q22_SQ01	1=Very Low - 5=Very High	Matrix	50	ITEM 5: Compromising the rigor of a study’s design or methodology in response to (publication) pressure	1 - How frequently does this form of research misbehavior happen in Astronomy?
V246	G10Q22_SQ02					2 - If it occurs, how impactful is it on the validity of the findings of the study at hand?
V247	G10Q22_SQ03					3 - If it occurs, how impactful is it on the resulting paper's ability to convey the research appropriately?
V248	G10Q27_SQ01	1=Very Low - 5=Very High	Matrix	51	ITEM 6: Using published ideas or phrases of others without referencing (PLAGIARISM)	1 - How frequently does this form of research misbehavior happen in Astronomy?
V249	G10Q27_SQ02					2 - If it occurs, how impactful is it on the validity of the findings of the study at hand?
V250	G10Q27_SQ03					3 - If it occurs, how impactful is it on the resulting paper's ability to convey the research appropriately?
V251	G10Q23_SQ01	1=Very Low - 5=Very High	Matrix	52	ITEM 7: Using unpublished ideas or phrases of others without their permission	1 - How frequently does this form of research misbehavior happen in Astronomy?
V252	G10Q23_SQ02					2 - If it occurs, how impactful is it on the validity of the findings of the study at hand?
V253	G10Q23_SQ03					3 - If it occurs, how impactful is it on the resulting paper's ability to convey the research appropriately?
V254	G10Q34_SQ01	1=Very Low - 5=Very High	Matrix	53	ITEM 8: Concealing results that contradict one's earlier findings or convictions	1 - How frequently does this form of research misbehavior happen in Astronomy?
V255	G10Q34_SQ02					2 - If it occurs, how impactful is it on the validity of the findings of the study at hand?
V256	G10Q34_SQ03					3 - If it occurs, how impactful is it on the resulting paper's ability to convey the research appropriately?
V257	G10Q35_SQ01	1=Very Low - 5=Very High	Matrix	54	ITEM 9: Biased interpretation of data that distorts results	1 - How frequently does this form of research misbehavior happen in Astronomy?
V258	G10Q35_SQ02					2 - If it occurs, how impactful is it on the validity of the findings of the study at hand?
V259	G10Q35_SQ03					3 - If it occurs, how impactful is it on the resulting paper's ability to convey the research appropriately?
	SOURCE(S):
	41073_2016_24_MOESM2_ESM.pdf	(in Ranking-Misbehaviours_2016_APPENDICES)
	41073_2016_24_MOESM3_ESM.pdf	(in Ranking-Misbehaviours_2016_APPENDICES)
	Martinson_etal_behaviors.doc
	List in Martinson_etal_2005_Nature_Scientists_behaving_badly.pdf
	Manifold forms of self-interest and researcher behavior_2009_Appendix.pdf
	Martinson_etal_2010_JERHRE_Org-just_&_Research_Integrity.pdf

[truncated: 1 more sheets: 14.Demographics&Miracle]
